# Supplementary material for: NMR Analysis Suggests Synergy between the RRM2 and the Carboxy-Terminal Segment of Human La Protein in the Recognition and Interaction with HCV IRES
Source: Int J Mol Sci. 2023 Jan 29;24(3):2572. doi: 10.3390/ijms24032572 (PMC9916714; doi:10.3390/ijms24032572)
Supplement: Supplementary file 1 [file ijms-24-02572-s001.zip]

Archive with 1 entries (1 files):
- ijms-2134913-supplementary.pdf
